# Supplementary material for: Characterization of SARS-CoV-2 ORF6 deletion variants detected in a nosocomial cluster during routine genomic surveillance, Lyon, France
Source: Emerg Microbes Infect. 2021 Jan 27;10(1):167–77. doi: 10.1080/22221751.2021.1872351 (PMC7850418; doi:10.1080/22221751.2021.1872351)
Supplement: Supplemental Material [file TEMI_A_1872351_SM5475.xlsx]

## Sheet: Sheet1
SUPPLEMENTARY TABLE 2. SARS-CoV-2 genomes sequenced in the Auvergne-Rhônes-Alpes region from Feb 2 to Apr 12, 2020
Virus name	Accession ID	Collection date	Location	Host	Gender	Age	Passage	Specimen	Clade
hCoV-19/France/RA739/2020	EPI_ISL_410486	2020-02-08	Europe / France / ARA / Contamines	Human	Female	56	Original	Oro-pharyngeal swab	L
hCoV-19/France/Pollionay_1733/2020	EPI_ISL_416745	2020-03-10	Europe / France / ARA / Pollionay	Human	Male	81	Original	Nasopharyngeal swab	G
hCoV-19/France/Valence_425/2020	EPI_ISL_416746	2020-03-03	Europe / France / ARA / Valence	Human	Male	61	Original	Nasopharyngeal swab	GR
hCoV-19/France/Lyon_487/2020	EPI_ISL_416747	2020-03-04	Europe / France / ARA / Lyon	Human	Female	43	Original	Nasopharyngeal swab	G
hCoV-19/France/Lyon_508/2020	EPI_ISL_416748	2020-03-04	Europe / France / ARA / Lyon	Human	Female	50	Original	Nasopharyngeal swab	GH
hCoV-19/France/Valence_532/2020	EPI_ISL_416749	2020-03-04	Europe / France / ARA / Valence	Human	Female	44	Original	Nasopharyngeal swab	G
hCoV-19/France/Lyon_683/2020	EPI_ISL_416750	2020-03-06	Europe / France / ARA / Lyon	Human	Male	47	Original	Nasopharyngeal swab	G
hCoV-19/France/Clermont-Ferrand_651/2020	EPI_ISL_416751	2020-03-05	Europe / France / ARA / Clermont-Ferrand	Human	Male	16	Original	Nasopharyngeal swab	G
hCoV-19/France/Clermont-Ferrand_650/2020	EPI_ISL_416752	2020-03-04	Europe / France / ARA / Clermont-Ferrand	Human	Female	49	Original	Nasopharyngeal swab	G
hCoV-19/France/Lyon_06464 /2020	EPI_ISL_416753	2020-03-06	Europe / France / ARA / Lyon	Human	Male	50	Original	Nasopharyngeal swab	GH
hCoV-19/France/Lyon_06487/2020	EPI_ISL_416754	2020-03-06	Europe / France / ARA / Lyon	Human	Male	82	Original	Nasopharyngeal swab	G
hCoV-19/France/Lyon_06531/2020	EPI_ISL_416756	2020-03-06	Europe / France / ARA / Lyon	Human	Female	88	Original	Nasopharyngeal swab	G
hCoV-19/France/Bourg-en-Bresse_06678/2020	EPI_ISL_416757	2020-03-07	Europe / France / ARA / Bourg-en-Bresse	Human	Male	41	Original		G
hCoV-19/France/Lyon_0693/2020	EPI_ISL_416758	2020-03-08	Europe / France / ARA / Lyon	Human	Male	79	Original	Nasopharyngeal swab	GH
hCoV-19/France/Lyon_06042/2020	EPI_ISL_417333	2020-03-04	Europe / France / ARA / Lyon	Human	Male	48	Original	Nasopharyngeal swab	G
hCoV-19/France/Lyon_06056/2020	EPI_ISL_417334	2020-03-04	Europe / France / ARA / Lyon	Human	Female	50	Original	Nasopharyngeal swab	G
hCoV-19/France/Lyon_06573/2020	EPI_ISL_417335	2020-03-06	Europe / France / ARA / Lyon	Human	Male	74	Original	Nasopharyngeal swab	L
hCoV-19/France/Lyon_0668/2020	EPI_ISL_417336	2020-03-06	Europe / France / ARA / Lyon	Human	Male	79	Original	Nasopharyngeal swab	GH
hCoV-19/France/Lyon_06625/2020	EPI_ISL_417337	2020-03-07	Europe / France / ARA / Lyon	Human	Male	78	Original	Nasopharyngeal swab	G
hCoV-19/France/Macon_06756/2020	EPI_ISL_417338	2020-03-07	Europe / France / ARA / Macon	Human	Female	63	Original	Nasopharyngeal swab	GH
hCoV-19/France/Lyon_06820/2020	EPI_ISL_417339	2020-03-08	Europe / France / ARA / Lyon	Human	Female	86	Original	Nasopharyngeal swab	G
hCoV-19/France/Bourg-en-Bresse_06813/2020	EPI_ISL_417340	2020-03-07	Europe / France / ARA / Bourg-en-Bresse	Human	Male	53	Original	Nasopharyngeal swab	GH
hCoV-19/France/ARA094100/2020	EPI_ISL_418412	2020-03-15	Europe / France / ARA / Privas	Human	Female	55	Original	Nasopharyngeal swab	G
hCoV-19/France/ARA09428/2020	EPI_ISL_418413	2020-03-15	Europe / France / ARA / Macon	Human	Female	80	Original	Nasopharyngeal swab	GH
hCoV-19/France/ARA09434/2020	EPI_ISL_418414	2020-03-15	Europe / France / ARA / Valence	Human	Female	84	Original	Nasopharyngeal swab	G
hCoV-19/France/ARA09451/2020	EPI_ISL_418415	2020-03-15	Europe / France / ARA / Valence	Human	Female	93	Original	Nasopharyngeal swab	G
hCoV-19/France/ARA09588/2020	EPI_ISL_418416	2020-03-16	Europe / France / ARA / Venissieux	Human	Female	41	Original	Nasopharyngeal swab	GH
hCoV-19/France/ARA09686/2020	EPI_ISL_418417	2020-03-16	Europe / France / ARA / Valence	Human	Male	61	Original	Nasopharyngeal swab	G
hCoV-19/France/ARA10163/2020	EPI_ISL_418418	2020-03-16	Europe / France / ARA / Lyon	Human	Female	58	Original	Nasopharyngeal swab	G
hCoV-19/France/ARA10165/2020	EPI_ISL_418419	2020-03-16	Europe / France / ARA / Lyon	Human	Male	30	Original	Nasopharyngeal swab	G
hCoV-19/France/ARA10170/2020	EPI_ISL_418420	2020-03-17	Europe / France / ARA / Lyon	Human	Female	40	Original	Nasopharyngeal swab	GH
hCoV-19/France/ARA10172/2020	EPI_ISL_418421	2020-03-17	Europe / France / ARA / Lyon	Human	Female	43	Original	Nasopharyngeal swab	G
hCoV-19/France/ARA10184/2020	EPI_ISL_418422	2020-03-17	Europe / France / ARA / Lyon	Human	Female	76	Original	Nasopharyngeal swab	G
hCoV-19/France/ARA10188/2020	EPI_ISL_418423	2020-03-17	Europe / France / ARA / Lyon	Human	Female	73	Original	Nasopharyngeal swab	G
hCoV-19/France/ARA10189/2020	EPI_ISL_418424	2020-03-17	Europe / France / ARA / Lyon	Human	Female	79	Original	Nasopharyngeal swab	G
hCoV-19/France/ARA10192/2020	EPI_ISL_418425	2020-03-17	Europe / France / ARA / Lyon	Human	Female	82	Original	Nasopharyngeal swab	GH
hCoV-19/France/ARA10251/2020	EPI_ISL_418426	2020-03-17	Europe / France / ARA / Bourg-en-Bresse	Human	Male	61	Original	Nasopharyngeal swab	GR
hCoV-19/France/ARA10257/2020	EPI_ISL_418427	2020-03-17	Europe / France / ARA / Saint-Priest	Human	Female	56	Original	Nasopharyngeal swab	G
hCoV-19/France/ARA10282/2020	EPI_ISL_418428	2020-03-17	Europe / France / ARA / Vienne	Human	Male	NA	Original	Nasopharyngeal swab	GR
hCoV-19/France/ARA10876/2020	EPI_ISL_418429	2020-03-18	Europe / France / ARA / Lyon	Human	Female	61	Original	Nasopharyngeal swab	GH
hCoV-19/France/ARA10910/2020	EPI_ISL_418430	2020-03-18	Europe / France / ARA / Lyon	Human	Female	85	Original	Nasopharyngeal swab	GH
hCoV-19/France/ARA10968/2020	EPI_ISL_418431	2020-03-18	Europe / France / ARA / Lyon	Human	Female	90	Original	Nasopharyngeal swab	GH
hCoV-19/France/ARA11036/2020	EPI_ISL_418432	2020-03-18	Europe / France / ARA / Lyon	Human	Male	60	Original	Nasopharyngeal swab	V
hCoV-19/France/ARA10552/2020	EPI_ISL_419168	2020-03-17	Europe / France / ARA / Valence	Human	Male	0	Original	Nasopharyngeal aspirate	GH
hCoV-19/France/ARA11939/2020	EPI_ISL_419169	2020-03-21	Europe / France / ARA / Lyon	Human	Female	42	Original	Nasopharyngeal swab	GH
hCoV-19/France/ARA11943/2020	EPI_ISL_419170	2020-03-21	Europe / France / ARA / Lyon	Human	Female	31	Original	Nasopharyngeal swab	G
hCoV-19/France/ARA11949/2020	EPI_ISL_419171	2020-03-21	Europe / France / ARA / Lyon	Human	Male	60	Original	Nasopharyngeal swab	GH
hCoV-19/France/ARA11950/2020	EPI_ISL_419172	2020-03-21	Europe / France / ARA / Lyon	Human	Male	67	Original	Nasopharyngeal swab	GH
hCoV-19/France/ARA11952/2020	EPI_ISL_419173	2020-03-21	Europe / France / ARA / Lyon	Human	Female	44	Original	Nasopharyngeal swab	GH
hCoV-19/France/ARA11980/2020	EPI_ISL_419174	2020-03-20	Europe / France / ARA / Macon	Human	Male	83	Original	Nasopharyngeal swab	GH
hCoV-19/France/ARA11995/2020	EPI_ISL_419175	2020-03-21	Europe / France / ARA / Macon	Human	Male	85	Original	Nasopharyngeal swab	GH
hCoV-19/France/ARA11997/2020	EPI_ISL_419176	2020-03-21	Europe / France / ARA / Macon	Human	Male	43	Original	Nasopharyngeal aspirate	GH
hCoV-19/France/ARA12125/2020	EPI_ISL_419177	2020-03-22	Europe / France / ARA / Lyon	Human	Female	56	Original	Nasopharyngeal swab	GH
hCoV-19/France/ARA12217/2020	EPI_ISL_419178	2020-03-22	Europe / France / ARA / Lyon	Human	Female	52	Original	Nasopharyngeal swab	GR
hCoV-19/France/ARA12222/2020	EPI_ISL_419179	2020-03-22	Europe / France / ARA / Lyon	Human	Male	88	Original	Nasopharyngeal swab	GH
hCoV-19/France/ARA12238/2020	EPI_ISL_419180	2020-03-22	Europe / France / ARA / Lyon	Human	Male	78	Original	Nasopharyngeal swab	G
hCoV-19/France/ARA12249/2020	EPI_ISL_419181	2020-03-22	Europe / France / ARA / Lyon	Human	Female	40	Original	Nasopharyngeal swab	GH
hCoV-19/France/ARA12250/2020	EPI_ISL_419182	2020-03-22	Europe / France / ARA / Lyon	Human	Female	54	Original	Nasopharyngeal swab	G
hCoV-19/France/ARA12253/2020	EPI_ISL_419183	2020-03-22	Europe / France / ARA / Bourg-en-Bresse	Human	Male	86	Original	Nasopharyngeal swab	GH
hCoV-19/France/ARA12260/2020	EPI_ISL_419184	2020-03-22	Europe / France / ARA / Lyon	Human	Male	73	Original	Nasopharyngeal swab	GH
hCoV-19/France/ARA12264/2020	EPI_ISL_419185	2020-03-22	Europe / France / ARA / Bourg-en-Bresse	Human	Female	88	Original	Nasopharyngeal swab	G
hCoV-19/France/ARA12265/2020	EPI_ISL_419186	2020-03-22	Europe / France / ARA / Bourg-en-Bresse	Human	Female	96	Original	Nasopharyngeal swab	G
hCoV-19/France/ARA12269/2020	EPI_ISL_419187	2020-03-22	Europe / France / ARA / Macon	Human	Male	60	Original	Nasopharyngeal aspirate	G
hCoV-19/France/ARA12270/2020	EPI_ISL_419188	2020-03-22	Europe / France / ARA / Macon	Human	Female	53	Original	Nasopharyngeal aspirate	GH
hCoV-19/France/ARA12371/2020	EPI_ISL_420604	2020-03-23	Europe / France / ARA / Lyon	Human	Male	93	Original	Nasopharyngeal swab	GH
hCoV-19/France/ARA12384/2020	EPI_ISL_420605	2020-03-22	Europe / France / ARA / Lyon	Human	Male	88	Original	Nasopharyngeal swab	G
hCoV-19/France/ARA12388/2020	EPI_ISL_420606	2020-03-22	Europe / France / ARA / Lyon	Human	Male	81.3	Original	Nasopharyngeal swab	GH
hCoV-19/France/ARA12485/2020	EPI_ISL_420607	2020-03-23	Europe / France / ARA / Lyon	Human	Male	88.4	Original	Nasopharyngeal swab	G
hCoV-19/France/ARA12499/2020	EPI_ISL_420608	2020-03-23	Europe / France / ARA / Lyon	Human	Female	84.8	Original	Nasopharyngeal swab	GH
hCoV-19/France/ARA12524/2020	EPI_ISL_420609	2020-03-23	Europe / France / ARA / Lyon	Human	Female	85.3	Original	Nasopharyngeal swab	G
hCoV-19/France/ARA12558/2020	EPI_ISL_420610	2020-03-23	Europe / France / ARA / Lyon	Human	Female	85.2	Original	Nasopharyngeal swab	GH
hCoV-19/France/ARA12576/2020	EPI_ISL_420611	2020-03-23	Europe / France / ARA / Lyon	Human	Male	26.3	Original	Nasopharyngeal swab	G
hCoV-19/France/ARA12626/2020	EPI_ISL_420612	2020-03-23	Europe / France / ARA / Macon	Human	Female	57.9	Original	Nasopharyngeal aspirate	GH
hCoV-19/France/ARA12630/2020	EPI_ISL_420613	2020-03-23	Europe / France / ARA / Macon	Human	Female	47.2	Original	Nasopharyngeal aspirate	GH
hCoV-19/France/ARA12632/2020	EPI_ISL_420614	2020-03-23	Europe / France / ARA / Macon	Human	Female	37.9	Original	Nasopharyngeal aspirate	GH
hCoV-19/France/ARA12759/2020	EPI_ISL_420615	2020-03-23	Europe / France / ARA / Lyon	Human	Male	84.1	Original	Nasopharyngeal swab	GH
hCoV-19/France/ARA1284/2020	EPI_ISL_420616	2020-03-23	Europe / France / ARA / Lyon	Human	Female	86.9	Original	Nasopharyngeal aspirate	GH
hCoV-19/France/ARA12877/2020	EPI_ISL_420617	2020-03-23	Europe / France / ARA / Lyon	Human	Male	27.7	Original	Nasopharyngeal swab	GH
hCoV-19/France/ARA12915/2020	EPI_ISL_420618	2020-03-23	Europe / France / ARA / Lyon	Human	Male	71.2	Original	Nasopharyngeal aspirate	G
hCoV-19/France/ARA12973/2020	EPI_ISL_420619	2020-03-23	Europe / France / ARA / Lyon	Human	Female	87	Original	Nasopharyngeal swab	G
hCoV-19/France/ARA12996/2020	EPI_ISL_420620	2020-03-23	Europe / France / ARA / Bourg-en-Bresse	Human	Female	86.1	Original	Nasopharyngeal swab	G
hCoV-19/France/ARA1307/2020	EPI_ISL_420621	2020-03-24	Europe / France / ARA / Lyon	Human	Female	22.5	Original	Nasopharyngeal swab	GH
hCoV-19/France/ARA13074/2020	EPI_ISL_420622	2020-03-24	Europe / France / ARA / Lyon	Human	Male	59.2	Original	Nasopharyngeal swab	G
hCoV-19/France/ARA13095/2020	EPI_ISL_420623	2020-03-24	Europe / France / ARA / Lyon	Human	Male	66.4	Original	Nasopharyngeal swab	G
hCoV-19/France/ARA13160/2020	EPI_ISL_420624	2020-03-24	Europe / France / ARA / Lyon	Human	Female	50	Original	Nasopharyngeal swab	G
hCoV-19/France/ARA1322/2020	EPI_ISL_420625	2020-03-24	Europe / France / ARA / Lyon	Human	Male	47.3	Original	Nasopharyngeal swab	GH
hCoV-19/France/ARA01890/2020	EPI_ISL_508871	2020-03-18	Europe / France / ARA / Craponne	Human	Female	50	Original	Nasopharyngeal swab	GH
hCoV-19/France/ARA07639/2020	EPI_ISL_508872	2020-03-11	Europe / France / ARA / Lyon	Human	Female	91	Original	Nasopharyngeal swab	GH
hCoV-19/France/ARA07910/2020	EPI_ISL_508873	2020-03-12	Europe / France / ARA / Lyon	Human	Female	85	Original	Nasopharyngeal swab	GH
hCoV-19/France/ARA08589/2020	EPI_ISL_508874	2020-03-13	Europe / France / ARA / Lyon	Human	Female	57	Original	Nasopharyngeal swab	GH
hCoV-19/France/ARA0873/2020	EPI_ISL_508875	2020-03-14	Europe / France / ARA / Macon	Human	Female	39	Original	Nasopharyngeal swab	GH
hCoV-19/France/ARA08938/2020	EPI_ISL_508876	2020-03-14	Europe / France / ARA / Macon	Human	Male	58	Original	Nasopharyngeal aspirate	GH
hCoV-19/France/ARA09178/2020	EPI_ISL_508877	2020-03-15	Europe / France / ARA / Lyon	Human	Female	49	Original	Nasopharyngeal swab	G
hCoV-19/France/ARA09193/2020	EPI_ISL_508878	2020-03-15	Europe / France / ARA / Venissieux	Human	Male	64	Original	Nasopharyngeal swab	G
hCoV-19/France/ARA10160/2020	EPI_ISL_508879	2020-03-16	Europe / France / ARA / Lyon	Human	Male	43	Original	Nasopharyngeal aspirate	G
hCoV-19/France/ARA10175/2020	EPI_ISL_508880	2020-03-16	Europe / France / ARA / Lyon	Human	Male	58	Original	Nasopharyngeal aspirate	G
hCoV-19/France/ARA10242/2020	EPI_ISL_508881	2020-03-16	Europe / France / ARA / Valence	Human	Female	82	Original	Nasopharyngeal aspirate	G
hCoV-19/France/ARA10823/2020	EPI_ISL_508882	2020-03-18	Europe / France / ARA / Lyon	Human	Female	60	Original	Nasopharyngeal swab	G
hCoV-19/France/ARA10825/2020	EPI_ISL_508883	2020-03-18	Europe / France / ARA / Lyon	Human	Female	29	Original	Nasopharyngeal swab	GH
hCoV-19/France/ARA14226/2020	EPI_ISL_508884	2020-03-25	Europe / France / ARA / Lyon	Human	Male	88	Original	Nasopharyngeal swab	GH
hCoV-19/France/ARA14350/2020	EPI_ISL_508885	2020-03-26	Europe / France / ARA / Lyon	Human	Female	44	Original	Nasopharyngeal swab	GH
hCoV-19/France/ARA14353/2020	EPI_ISL_508886	2020-03-24	Europe / France / ARA / Lyon	Human	Male	32	Original	Nasopharyngeal swab	GH
hCoV-19/France/ARA14443/2020	EPI_ISL_508887	2020-03-26	Europe / France / ARA / Lyon	Human	Female	46	Original	Nasopharyngeal swab	G
hCoV-19/France/ARA14456/2020	EPI_ISL_508888	2020-03-26	Europe / France / ARA / Lyon	Human	Male	26	Original	Nasopharyngeal swab	GH
hCoV-19/France/ARA14570/2020	EPI_ISL_508889	2020-03-26	Europe / France / ARA / Lyon	Human	Male	50	Original	Nasopharyngeal swab	GH
hCoV-19/France/ARA14623/2020	EPI_ISL_508890	2020-03-26	Europe / France / ARA / Lyon	Human	Male	72	Original	Nasopharyngeal swab	G
hCoV-19/France/ARA14624/2020	EPI_ISL_508891	2020-03-26	Europe / France / ARA / Lyon	Human	Female	81	Original	Nasopharyngeal swab	GH
hCoV-19/France/ARA14627/2020	EPI_ISL_508892	2020-03-26	Europe / France / ARA / Lyon	Human	Female	52	Original	Nasopharyngeal swab	GH
hCoV-19/France/ARA14735/2020	EPI_ISL_508893	2020-03-26	Europe / France / ARA / Lyon	Human	Male	91	Original	Nasopharyngeal swab	G
hCoV-19/France/ARA14791/2020	EPI_ISL_508894	2020-03-26	Europe / France / ARA / Lyon	Human	Male	73	Original	Nasopharyngeal swab	GH
hCoV-19/France/ARA1492/2020	EPI_ISL_508895	2020-03-26	Europe / France / ARA / Lyon	Human	Female	47	Original	Nasopharyngeal swab	GH
hCoV-19/France/ARA14951/2020	EPI_ISL_508896	2020-03-27	Europe / France / ARA / Lyon	Human	Female	32	Original	Nasopharyngeal swab	GH
hCoV-19/France/ARA14953/2020	EPI_ISL_508897	2020-03-27	Europe / France / ARA / Lyon	Human	Female	51	Original	Nasopharyngeal swab	G
hCoV-19/France/ARA14993/2020	EPI_ISL_508898	2020-03-27	Europe / France / ARA / Lyon	Human	Female	93	Original	Nasopharyngeal swab	G
hCoV-19/France/ARA14997/2020	EPI_ISL_508899	2020-03-27	Europe / France / ARA / Lyon	Human	Female	89	Original	Nasopharyngeal swab	GH
hCoV-19/France/ARA15119/2020	EPI_ISL_508900	2020-03-27	Europe / France / ARA / Lyon	Human	Male	39	Original	Nasopharyngeal swab	GH
hCoV-19/France/ARA15126/2020	EPI_ISL_508901	2020-03-27	Europe / France / ARA / Lyon	Human	Male	22	Original	Nasopharyngeal swab	GH
hCoV-19/France/ARA15224/2020	EPI_ISL_508902	2020-03-27	Europe / France / ARA / Lyon	Human	Female	41	Original	Nasopharyngeal swab	G
hCoV-19/France/ARA15296/2020	EPI_ISL_508903	2020-03-27	Europe / France / ARA / Lyon	Human	Female	69	Original	Nasopharyngeal aspirate	GH
hCoV-19/France/ARA16170/2020	EPI_ISL_508904	2020-03-29	Europe / France / ARA / Lyon	Human	Male	72	Original	Nasopharyngeal swab	G
hCoV-19/France/ARA16213/2020	EPI_ISL_508905	2020-03-29	Europe / France / ARA / Lyon	Human	Female	83	Original	Nasopharyngeal swab	GR
hCoV-19/France/ARA16220/2020	EPI_ISL_508906	2020-03-29	Europe / France / ARA / Lyon	Human	Male	80	Original	Nasopharyngeal swab	GH
hCoV-19/France/ARA16251/2020	EPI_ISL_508907	2020-03-29	Europe / France / ARA / Lyon	Human	Male	86	Original	Nasopharyngeal swab	GR
hCoV-19/France/ARA16322/2020	EPI_ISL_508908	2020-03-30	Europe / France / ARA / Lyon	Human	Male	83	Original	Nasopharyngeal aspirate	G
hCoV-19/France/ARA20756/2020	EPI_ISL_508912	2020-04-06	Europe / France / ARA / Lyon	Human	Female	27	Original	Nasopharyngeal swab	GH
hCoV-19/France/ARA20768/2020	EPI_ISL_508913	2020-04-06	Europe / France / ARA / Lyon	Human	Female	97	Original	Nasopharyngeal swab	GH
hCoV-19/France/ARA20829/2020	EPI_ISL_508914	2020-04-06	Europe / France / ARA / Lyon	Human	Female	36	Original	Nasopharyngeal swab	GH
hCoV-19/France/ARA20976/2020	EPI_ISL_508915	2020-04-06	Europe / France / ARA / Lyon	Human	Male	81	Original	Nasopharyngeal swab	G
hCoV-19/France/ARA21170/2020	EPI_ISL_508916	2020-04-07	Europe / France / ARA / Lyon	Human	Female	42	Original	Nasopharyngeal swab	GH
hCoV-19/France/ARA2221/2020	EPI_ISL_508917	2020-04-08	Europe / France / ARA / Lyon	Human	Female	91	Original	Nasopharyngeal swab	G
hCoV-19/France/ARA22592/2020	EPI_ISL_508918	2020-04-09	Europe / France / ARA / Lyon	Human	Male	26	Original	Nasopharyngeal swab	GR
hCoV-19/France/ARA22647/2020	EPI_ISL_508919	2020-04-09	Europe / France / ARA / Lyon	Human	Male	80	Original	Nasopharyngeal swab	GH
hCoV-19/France/ARA22650/2020	EPI_ISL_508920	2020-04-09	Europe / France / ARA / Lyon	Human	Female	84	Original	Nasopharyngeal swab	GH
hCoV-19/France/ARA22670/2020	EPI_ISL_508921	2020-04-09	Europe / France / ARA / Lyon	Human	Male	88	Original	Nasopharyngeal swab	G
hCoV-19/France/ARA22864/2020	EPI_ISL_508922	2020-04-09	Europe / France / ARA / Lyon	Human	Female	98	Original	Nasopharyngeal swab	GH
hCoV-19/France/ARA23001/2020	EPI_ISL_508923	2020-04-10	Europe / France / ARA / Lyon	Human	Male	49	Original	Nasopharyngeal swab	G
hCoV-19/France/ARA23076/2020	EPI_ISL_508924	2020-04-10	Europe / France / ARA / Lyon	Human	Male	55	Original	Nasopharyngeal swab	GH
hCoV-19/France/ARA23092/2020	EPI_ISL_508925	2020-04-10	Europe / France / ARA / Lyon	Human	Female	61	Original	Nasopharyngeal swab	G
hCoV-19/France/ARA23121/2020	EPI_ISL_508926	2020-04-10	Europe / France / ARA / Lyon	Human	Female	82	Original	Nasopharyngeal swab	GH
hCoV-19/France/ARA23544/2020	EPI_ISL_508927	2020-04-11	Europe / France / ARA / Lyon	Human	Male	60	Original	Nasopharyngeal swab	G
hCoV-19/France/ARA23813/2020	EPI_ISL_508928	2020-04-11	Europe / France / ARA / Lyon	Human	Male	23	Original	Nasopharyngeal swab	GH
hCoV-19/France/ARA23893/2020	EPI_ISL_508929	2020-04-11	Europe / France / ARA / Lyon	Human	Male	89	Original	Nasopharyngeal swab	GR
hCoV-19/France/ARA23943/2020	EPI_ISL_508930	2020-04-12	Europe / France / ARA / Lyon	Human	Female	63	Original	Nasopharyngeal swab	GH
hCoV-19/France/ARA24023/2020	EPI_ISL_508931	2020-04-11	Europe / France / ARA / Tarare	Human	Female	25	Original	Nasopharyngeal swab	GH
hCoV-19/France/ARA24115/2020	EPI_ISL_508932	2020-04-12	Europe / France / ARA / Villefranche	Human	Female	45	Original	Nasopharyngeal swab	G
hCoV-19/France/ARA05288/2020	EPI_ISL_508933	2020-02-28	Europe / France / ARA / Lyon	Human	Female	78	Original	Nasopharyngeal swab	GH
hCoV-19/France/ARA0591/2020	EPI_ISL_508934	2020-03-01	Europe / France / ARA / Chambery	Human	Male	29	Original	Nasopharyngeal swab	G
hCoV-19/France/ARA0592/2020	EPI_ISL_508935	2020-03-02	Europe / France / ARA / Chambery	Human	Female	48	Original	Nasopharyngeal swab	G
hCoV-19/France/ARA06032/2020	EPI_ISL_508936	2020-03-04	Europe / France / ARA / Chambery	Human	Male	57	Original	Nasopharyngeal swab	G
hCoV-19/France/ARA06923/2020	EPI_ISL_508937	2020-03-09	Europe / France / ARA / Lyon	Human	Female	78	Original	Nasopharyngeal swab	G
hCoV-19/France/ARA07055/2020	EPI_ISL_508938	2020-03-09	Europe / France / ARA / Bourg-en-Bresse	Human	Female	73	Original	Nasopharyngeal swab	GH
hCoV-19/France/ARA07148/2020	EPI_ISL_508939	2020-03-09	Europe / France / ARA / Lyon	Human	Female	90	Original	Nasopharyngeal swab	GH
hCoV-19/France/ARA07169/2020	EPI_ISL_508940	2020-03-09	Europe / France / ARA / Lyon	Human	Female	32	Original	Nasopharyngeal swab	GH
hCoV-19/France/ARA0731/2020	EPI_ISL_508941	2020-03-10	Europe / France / ARA / Macon	Human	Male	93	Original	Nasopharyngeal aspirate	GH
hCoV-19/France/ARA07314/2020	EPI_ISL_508942	2020-03-10	Europe / France / ARA / Lyon	Human	Female	90	Original	Nasopharyngeal swab	G
hCoV-19/France/ARA07722/2020	EPI_ISL_508943	2020-03-11	Europe / France / ARA / Macon	Human	Male	72	Original	Nasopharyngeal aspirate	GH
hCoV-19/France/ARA07731/2020	EPI_ISL_508944	2020-03-11	Europe / France / ARA / Bourg-en-Bresse	Human	Male	33	Original	Nasopharyngeal swab	L
hCoV-19/France/ARA0779/2020	EPI_ISL_508945	2020-03-11	Europe / France / ARA / Macon	Human	Female	72	Original	Nasopharyngeal aspirate	GH
hCoV-19/France/ARA08067/2020	EPI_ISL_508946	2020-03-12	Europe / France / ARA / Macon	Human	Male	63	Original	Nasopharyngeal aspirate	GH
hCoV-19/France/ARA0814/2020	EPI_ISL_508947	2020-03-12	Europe / France / ARA / Vienne	Human	Female	61	Original	Nasopharyngeal aspirate	GH
hCoV-19/France/ARA08417/2020	EPI_ISL_508948	2020-03-13	Europe / France / ARA / Lyon	Human	Male	92	Original	Nasopharyngeal aspirate	G
hCoV-19/France/ARA12155/2020	EPI_ISL_508949	2020-03-21	Europe / France / ARA / Macon	Human	Female	57	Original	Nasopharyngeal aspirate	G
hCoV-19/France/ARA12282/2020	EPI_ISL_508950	2020-03-22	Europe / France / ARA / Macon	Human	Male	34	Original	Nasopharyngeal aspirate	GH
hCoV-19/France/ARA12287/2020	EPI_ISL_508951	2020-03-22	Europe / France / ARA / Lyon	Human	Female	90	Original	Nasopharyngeal aspirate	GH
hCoV-19/France/ARA12638/2020	EPI_ISL_508952	2020-03-23	Europe / France / ARA / Macon	Human	Male	49	Original	Nasopharyngeal aspirate	GH
hCoV-19/France/ARA12742/2020	EPI_ISL_508953	2020-03-23	Europe / France / ARA / Lyon	Human	Male	92	Original	Nasopharyngeal swab	GH
hCoV-19/France/ARA13353/2020	EPI_ISL_508954	2020-03-24	Europe / France / ARA / Lyon	Human	Female	34	Original	Nasopharyngeal swab	G
hCoV-19/France/ARA13367/2020	EPI_ISL_508955	2020-03-24	Europe / France / ARA / Lyon	Human	Female	82	Original	Nasopharyngeal swab	G
hCoV-19/France/ARA13374/2020	EPI_ISL_508956	2020-03-24	Europe / France / ARA / Lyon	Human	Male	93	Original	Nasopharyngeal swab	G
hCoV-19/France/ARA13515/2020	EPI_ISL_508957	2020-03-24	Europe / France / ARA / Lyon	Human	Male	86	Original	Nasopharyngeal swab	G
hCoV-19/France/ARA17177/2020	EPI_ISL_508958	2020-03-30	Europe / France / ARA / Contamine-sur-Arve	Human	Female	55	Original	Nasopharyngeal swab	GR
hCoV-19/France/ARA17330/2020	EPI_ISL_508959	2020-03-31	Europe / France / ARA / Lyon	Human	Male	96	Original	Nasopharyngeal swab	GH
hCoV-19/France/ARA17747/2020	EPI_ISL_508960	2020-03-31	Europe / France / ARA / Lyon	Human	Male	78	Original	Nasopharyngeal swab	G
hCoV-19/France/ARA1783/2020	EPI_ISL_508961	2020-04-01	Europe / France / ARA / Lyon	Human	Male	90	Original	Nasopharyngeal swab	G
hCoV-19/France/ARA1811/2020	EPI_ISL_508962	2020-04-01	Europe / France / ARA / Lyon	Human	Male	83	Original	Nasopharyngeal swab	GH
hCoV-19/France/ARA18212/2020	EPI_ISL_508963	2020-04-01	Europe / France / ARA / Lyon	Human	Male	88	Original	Nasopharyngeal swab	GH
hCoV-19/France/ARA18272/2020	EPI_ISL_508964	2020-04-02	Europe / France / ARA / Lyon	Human	Male	56	Original	Nasopharyngeal swab	G
hCoV-19/France/ARA18275/2020	EPI_ISL_508965	2020-04-02	Europe / France / ARA / Lyon	Human	Male	69	Original	Nasopharyngeal swab	GH
hCoV-19/France/ARA18314/2020	EPI_ISL_508966	2020-04-02	Europe / France / ARA / Bourgoin-Jallieu	Human	Female	43	Original	Nasopharyngeal swab	G
hCoV-19/France/ARA18366/2020	EPI_ISL_508967	2020-04-02	Europe / France / ARA / Lyon	Human	Female	85	Original	Nasopharyngeal swab	GH
hCoV-19/France/ARA18437/2020	EPI_ISL_508968	2020-04-02	Europe / France / ARA / Bourg-en-Bresse	Human	Female	30	Original	Nasopharyngeal swab	GR
hCoV-19/France/ARA18440/2020	EPI_ISL_508969	2020-04-02	Europe / France / ARA / Lyon	Human	Female	27	Original	Nasopharyngeal swab	G
hCoV-19/France/ARA18487/2020	EPI_ISL_508970	2020-04-02	Europe / France / ARA / Lyon	Human	Female	50	Original	Nasopharyngeal swab	GR
hCoV-19/France/ARA18625/2020	EPI_ISL_508971	2020-04-02	Europe / France / ARA / Lyon	Human	Male	96	Original	Nasopharyngeal swab	GH
hCoV-19/France/ARA18634/2020	EPI_ISL_508972	2020-04-02	Europe / France / ARA / Lyon	Human	Male	52	Original	Nasopharyngeal swab	GH
hCoV-19/France/ARA18748/2020	EPI_ISL_508973	2020-04-02	Europe / France / ARA / Lyon	Human	Female	88	Original	Nasopharyngeal swab	GR
hCoV-19/France/ARA18783/2020	EPI_ISL_508974	2020-04-03	Europe / France / ARA / Lyon	Human	Female	38	Original	Nasopharyngeal swab	G
hCoV-19/France/ARA18826/2020	EPI_ISL_508975	2020-04-02	Europe / France / ARA / Bourgoin-Jallieu	Human	Female	70	Original	Nasopharyngeal swab	GH
hCoV-19/France/ARA19119/2020	EPI_ISL_508976	2020-04-01	Europe / France / ARA / Decines	Human	Female	29	Original	Nasopharyngeal swab	GH
hCoV-19/France/ARA19311/2020	EPI_ISL_508977	2020-04-03	Europe / France / ARA / Lyon	Human	Female	22	Original	Nasopharyngeal swab	G
hCoV-19/France/ARA19340/2020	EPI_ISL_508978	2020-04-03	Europe / France / ARA / Villefranche	Human	Female	37	Original	Nasopharyngeal swab	GH
hCoV-19/France/ARA19556/2020	EPI_ISL_508979	2020-04-03	Europe / France / ARA / Lyon	Human	Male	33	Original	Nasopharyngeal swab	GH
hCoV-19/France/ARA19570/2020	EPI_ISL_508980	2020-04-03	Europe / France / ARA / Lyon	Human	Male	65	Original	Nasopharyngeal swab	G
hCoV-19/France/ARA19928/2020	EPI_ISL_508981	2020-04-04	Europe / France / ARA / Lyon	Human	Male	77	Original	Nasopharyngeal swab	GH
hCoV-19/France/ARA20073/2020	EPI_ISL_508982	2020-04-05	Europe / France / ARA / Lyon	Human	Male	92	Original	Nasopharyngeal swab	GH
hCoV-19/France/ARA20154/2020	EPI_ISL_508983	2020-04-05	Europe / France / ARA / Lyon	Human	Female	79	Original	Nasopharyngeal swab	GH
hCoV-19/France/ARA20193/2020	EPI_ISL_508984	2020-04-05	Europe / France / ARA / Lyon	Human	Female	34	Original	Nasopharyngeal swab	G
hCoV-19/France/ARA20254/2020	EPI_ISL_508985	2020-04-05	Europe / France / ARA / Lyon	Human	Male	81	Original	Nasopharyngeal swab	GR
hCoV-19/France/ARA13746/2020	EPI_ISL_508986	2020-03-25	Europe / France / ARA / Lyon	Human	Female	84	Original	Nasopharyngeal swab	GH
hCoV-19/France/ARA16665/2020	EPI_ISL_508987	2020-03-30	Europe / France / ARA / Lyon	Human	Female	89	Original	Nasopharyngeal swab	GH
hCoV-19/France/ARA2068/2020	EPI_ISL_508988	2020-04-06	Europe / France / ARA / Lyon	Human	Female	82	Original	Nasopharyngeal swab	GH
hCoV-19/France/ARA21360/2020	EPI_ISL_508989	2020-04-07	Europe / France / ARA / Lyon	Human	Female	94	Original	Nasopharyngeal swab	GH
hCoV-19/France/ARA20869/2020	EPI_ISL_508990	2020-04-06	Europe / France / ARA / Lyon	Human	Female	56	Original	Nasopharyngeal swab	GH
hCoV-19/France/ARA21154/2020	EPI_ISL_508991	2020-04-07	Europe / France / ARA / Lyon	Human	Female	57	Original	Nasopharyngeal swab	G
hCoV-19/France/ARA21163/2020	EPI_ISL_508992	2020-04-07	Europe / France / ARA / Lyon	Human	Female	30	Original	Nasopharyngeal swab	GH
hCoV-19/France/ARA21210/2020	EPI_ISL_508993	2020-04-07	Europe / France / ARA / Lyon	Human	Male	41	Original	Nasopharyngeal swab	G
hCoV-19/France/ARA21399/2020	EPI_ISL_508994	2020-04-07	Europe / France / ARA / Lyon	Human	Female	32	Original	Nasopharyngeal swab	G
hCoV-19/France/ARA21941/2020	EPI_ISL_508995	2020-04-08	Europe / France / ARA / Lyon	Human	Male	48	Original	Nasopharyngeal swab	G
hCoV-19/France/ARA22088/2020	EPI_ISL_508996	2020-04-08	Europe / France / ARA / Lyon	Human	Female	91	Original	Nasopharyngeal swab	GH
hCoV-19/France/ARA22132/2020	EPI_ISL_508997	2020-04-08	Europe / France / ARA / Lyon	Human	Male	29	Original	Nasopharyngeal swab	G
hCoV-19/France/ARA10441/2020	EPI_ISL_508998	2020-03-17	Europe / France / ARA / Bourgoin-Jallieu	Human	Female	71	Original	Nasopharyngeal swab	GH
hCoV-19/France/ARA10580/2020	EPI_ISL_508999	2020-03-18	Europe / France / ARA / Lyon	Human	Male	72	Original	Nasopharyngeal swab	G
hCoV-19/France/ARA10821/2020	EPI_ISL_509000	2020-03-18	Europe / France / ARA / Lyon	Human	Male	30	Original	Nasopharyngeal swab	G
hCoV-19/France/ARA10863/2020	EPI_ISL_509001	2020-03-18	Europe / France / ARA / Lyon	Human	Female	86	Original	Nasopharyngeal swab	G
hCoV-19/France/ARA1125/2020	EPI_ISL_509002	2020-03-19	Europe / France / ARA / Lyon	Human	Female	26	Original	Nasopharyngeal swab	GH
hCoV-19/France/ARA9584/2020	EPI_ISL_509003	2020-03-16	Europe / France / ARA / Venissieux	Human	Male	58	Original	Nasopharyngeal swab	GH
hCoV-19/France/ARA9476/2020	EPI_ISL_509004	2020-03-16	Europe / France / ARA / Venissieux	Human	Male	51	Original	Nasopharyngeal swab	V
hCoV-19/France/ARA12151/2020	EPI_ISL_509005	2020-03-21	Europe / France / ARA / Macon	Human	Male	84	Original	Nasopharyngeal aspirate	GH
hCoV-19/France/ARA12197/2020	EPI_ISL_509006	2020-03-22	Europe / France / ARA / Villefranche	Human	Female	NA	Original	Nasopharyngeal swab	GH
hCoV-19/France/ARA1276/2020	EPI_ISL_509007	2020-03-23	Europe / France / ARA / Lyon	Human	Female	47.9	Original	Nasopharyngeal swab	G
hCoV-19/France/ARA12740/2020	EPI_ISL_509008	2020-03-23	Europe / France / ARA / Lyon	Human	Female	67.1	Original	Nasopharyngeal swab	GH
hCoV-19/France/ARA16647/2020	EPI_ISL_509009	2020-03-25	Europe / France / ARA / Lyon	Human	Male	83.05	Original	Nasopharyngeal swab	G
hCoV-19/France/ARA02052/2020	EPI_ISL_509010	2020-03-30	Europe / France / ARA / Lyon	Human	Female	79	Original	Nasopharyngeal swab	G
hCoV-19/France/ARA17037/2020	EPI_ISL_509011	2020-03-31	Europe / France / ARA / Lyon	Human	Male	48.7	Original	Nasopharyngeal swab	GH
hCoV-19/France/ARA17181/2020	EPI_ISL_509012	2020-03-30	Europe / France / ARA / Contamine-sur-Arve	Human	Female	26.4	Original	Nasopharyngeal swab	GH
hCoV-19/France/ARA17410/2020	EPI_ISL_509013	2020-03-31	Europe / France / ARA / Lyon	Human	Female	55.4	Original	Nasopharyngeal swab	G
hCoV-19/France/ARA17573/2020	EPI_ISL_509014	2020-03-31	Europe / France / ARA / Lyon	Human	Female	74.6	Original	Nasopharyngeal swab	G
hCoV-19/France/ARA18066/2020	EPI_ISL_509015	2020-04-01	Europe / France / ARA / Villefranche	Human	Male	72.2	Original	Nasopharyngeal swab	GH
hCoV-19/France/ARA18148/2020	EPI_ISL_509016	2020-04-01	Europe / France / ARA / Oyonnax	Human	Male	57.8	Original	Nasopharyngeal swab	GH
