# Supplementary material for: Characterization of SARS-CoV-2 ORF6 deletion variants detected in a nosocomial cluster during routine genomic surveillance, Lyon, France
Source: Emerg Microbes Infect. 2021 Jan 27;10(1):167–77. doi: 10.1080/22221751.2021.1872351 (PMC7850418; doi:10.1080/22221751.2021.1872351)
Supplement: TEMI20201518_SupplementaryTable1_201209.xlsx [file TEMI_A_1872351_SM1218.xlsx]

## Sheet: Sheet1
Probe Name	Accession #		WT-1	WT-2	WT-3	D34_1	D34_2	D34_3	D26_1	D26_2	D26_3		FDR** q-value (D26vsWT)	log2FC*** (D26vsWT)	IF q<0.05 AND log2FC>1		FDR** q-value (D34vsWT)	log2FC*** (D34vsWT)	IF q<0.05 AND log2FC>1		FDR** q-value (D26vsD34)	log2FC*** (D26vsD34)	IF q<0.05 AND log2FC>1
ADGRE3	NM_032571.2		0	0	0	0	0	0	0	0	0				0				0				0
AHNAK	XM_017018273.1		0.00701457	-0.0146269	0.0777574	0.123142	-0.341687	-0.560371	-0.0513177	-0.498841	-0.173072		0.217536	-0.264459	0		0.404163	-0.28302	0		0.942494	0.0185618	0
ARL14EP	NM_152316.1		0.111757	0.0541521	0.0529496	0.11199	0.120914	-0.0160066	0.189703	0.173692	0.191517		0.0184886	0.112018	0		0.989849	-0.000653736	0		0.106403	0.112671	0
BPGM	NM_199186.1		0.2878	0.150819	0.224704	0.542081	0.268733	0.352587	0.723292	0.657686	0.588436		0.00616592	0.435363	0		0.275422	0.166693	0		0.0766185	0.268671	0
BST2	NM_004335.2		4.43563	4.30403	4.23295	4.06112	3.83305	3.84589	4.44835	4.47431	4.54438		0.144141	0.16481	0		0.0843029	-0.410851	0		0.0078557	0.575661	0
C3	NM_000064.2		0.699157	0.690235	0.650813	1.09274	0.930518	0.646196	1.64369	1.46059	1.69089		0.00176459	0.918323	0		0.338054	0.209751	0		0.0231932	0.708572	0
CCL2/MCP1	NM_002982.3		0.305583	0.750471	0.746083	1.45016	1.44642	1.65972	2.5645	2.73454	2.80884		0.0016053	2.10192	1		0.0676266	0.918053	0		0.00310387	1.18386	1
CCL20	NM_004591.1		2.03617	1.97078	2.00008	2.83682	2.63648	2.65685	3.8937	4.01029	3.97388		7.97401e-05	1.95695	1		0.0359988	0.707707	0		0.00135523	1.24924	1
CCL4	NM_002984.2		1.01091	1.06867	0.613656	2.27202	2.17471	1.57646	3.18594	3.05275	3.25635		0.00130187	2.26726	1		0.0820342	1.10998	0		0.0199995	1.15728	1
CCNB1IP1	NM_182849.2		0.0323078	-0.00136248	-9.70375e-05	-0.0130701	-0.0254352	-0.014276	0.144355	0.112532	0.149084		0.0064523	0.125041	0		0.214283	-0.0278765	0		0.0026728	0.152918	0
CCR1/ RANTES R	NM_001295.2		2.75487	2.40066	2.42841	2.32252	2.17745	2.4514	2.80458	2.55156	2.4167		0.782116	0.0629661	0		0.353616	-0.21086	0		0.162954	0.273826	0
CD127/IL7R	NM_002185.2		0.195562	0.734866	0.62556	0.736292	0.908473	0.882616	0.999208	1.1966	1.0134		0.0829841	0.551072	0		0.283343	0.323798	0		0.0892871	0.227274	0
CD209/DC-SIGN	NM_021155.2		0.0194781	-0.268174	0.025429	0.213365	0.491898	-0.00781148	0.117821	-0.0410066	0.12375		0.35933	0.141277	0		0.291001	0.306906	0		0.408283	-0.165629	0
CD44	NM_001001392.1		0.0517257	0.0187255	-0.0509421	0.0313575	-0.0311201	-0.116695	-0.0236717	-0.095096	-0.0891014		0.212069	-0.0757927	0		0.587098	-0.0453223	0		0.625977	-0.0304704	0
CD74	NM_001025159.1		0.811242	0.636738	0.598535	0.799009	0.627509	0.540003	1.03067	0.998474	1.21088		0.0364295	0.397837	0		0.867059	-0.0266646	0		0.0308806	0.424501	0
CD83	NM_004233.3		0.604251	0.475813	0.511326	0.768658	0.785508	0.676352	1.09191	0.93631	1.01844		0.00613011	0.48509	0		0.0825645	0.213043	0		0.0231053	0.272048	0
CDKN1A	NM_000389.2		0.49059	0.575399	0.496574	0.500035	0.733112	0.579325	0.698522	0.599088	0.544229		0.250177	0.0930923	0		0.479164	0.0833029	0		0.921947	0.00978938	0
CLEC7A/DECTIN-1	NM_197954.2		2.04019	1.95028	1.86532	2.19093	1.7126	1.63273	2.51235	2.19598	2.52093		0.0490959	0.457819	0		0.679948	-0.106513	0		0.0906442	0.564332	0
CXCL10/IP10	NM_001565.1		5.08712	4.75131	4.83438	5.53162	5.17401	5.23203	5.24255	5.29078	5.46263		0.0579472	0.44105	0		0.16469	0.421619	0		0.910081	0.0194312	0
CXCL2/MIP2alpha	NM_002089.3		1.34197	1.13196	1.04905	1.82888	1.7918	1.64603	2.54509	2.54094	2.53317		0.00199556	1.36541	1		0.0810554	0.581243	0		0.00204999	0.784164	0
CXCL9	NM_002416.1		1.71726	1.43659	1.4075	1.91556	1.36855	1.38647	1.66721	1.58267	1.86195		0.321489	0.183496	0		0.912029	0.0364099	0		0.559317	0.147086	0
DECR1*	NM_001359.1		0.0596229	-0.0137733	0.0477505	0.0181109	0.0241898	-0.0181796	-0.0746736	-0.01679	-0.0810522		0.0977129	-0.0887053	0		0.585573	-0.0231597	0		0.091265	-0.0655457	0
DYRK2	NM_003583.3		0.30835	0.2015	0.191799	0.221625	0.105675	0.0245231	0.234263	0.125221	0.243467		0.667919	-0.032899	0		0.303716	-0.116608	0		0.354564	0.0837091	0
EIF2AK4	NM_001013703.2		0.10357	0.185971	0.0728077	0.0442258	0.0353183	0.0167033	0.187613	-0.0468466	0.273161		0.918447	0.0171928	0		0.191621	-0.0887005	0		0.400219	0.105893	0
FAM89A	NM_198552.2		0.499822	0.481015	0.327645	0.360595	0.23087	0.510383	0.519105	0.522426	0.541124		0.260672	0.0913909	0		0.654311	-0.0688781	0		0.165596	0.160269	0
GADD45A	NM_001924.2		0.690487	0.738312	0.494371	0.463048	0.516746	0.449381	0.627876	0.598639	0.638844		0.864028	-0.0192705	0		0.257606	-0.164665	0		0.0124261	0.145395	0
HLA-DMB	NM_002118.3		0.431312	0.258194	0.272254	0.476374	0.20878	0.243849	0.6349	0.738716	0.712968		0.0162477	0.374941	0		0.953731	-0.0109193	0		0.0303183	0.38586	0
HLA-DPA1	NM_033554.2		0.855477	0.551796	0.589296	0.902004	0.671493	0.504188	1.2756	1.41796	1.59327		0.0168172	0.763424	0		0.921733	0.0270382	0		0.0212632	0.736386	0
HLA-DPB1	NM_002121.4		0.75941	0.700476	0.551118	0.756897	0.323721	0.63303	1.18584	1.15139	1.43759		0.0190276	0.587937	0		0.634569	-0.0991187	0		0.0297613	0.687056	0
HLA-DRA	NM_019111.3		1.00351	0.715034	0.763826	1.02421	0.797448	0.764943	1.38181	1.43558	1.66609		0.0185718	0.667038	0		0.873152	0.0347423	0		0.0192446	0.632296	0
HPRT1*	NM_000194.1		0.0718204	0.121049	0.111778	0.0824747	0.14147	0.124324	0.156424	0.130552	0.211077		0.171615	0.0644684	0		0.660386	0.01454	0		0.212464	0.0499285	0
IDO1	NM_002164.3		4.42396	4.01651	4.05159	4.2973	3.87009	3.88667	4.2898	4.32002	4.53472		0.328507	0.21749	0		0.634434	-0.146001	0		0.126718	0.363491	0
IFI27	NM_005532.3		2.37036	2.29127	2.28711	2.22076	2.16494	2.11738	2.44246	2.44873	2.51026		0.0355036	0.150899	0		0.0962593	-0.148555	0		0.00684268	0.299454	0
IFI35	NM_005533.3		3.00841	2.90503	2.8649	2.81261	2.72715	2.69793	3.01194	2.99481	3.02079		0.219202	0.0830658	0		0.124563	-0.180218	0		0.00740547	0.263283	0
IFI44L	NM_006820.2		2.756	2.61501	2.61777	2.57359	2.4218	2.36831	2.5897	2.49285	2.64641		0.343387	-0.0866042	0		0.170248	-0.20836	0		0.229626	0.121756	0
IFIH1/MDA5	NM_022168.2		3.01015	2.9236	2.91318	2.9923	2.91783	2.79254	3.13957	3.02833	3.16094		0.0848891	0.160632	0		0.648289	-0.0480849	0		0.0782988	0.208717	0
IFITM1	NM_003641.3		3.53618	3.47366	3.46067	3.33958	3.26281	3.20219	3.55491	3.5632	3.66031		0.140676	0.102637	0		0.0700399	-0.221978	0		0.0121376	0.324615	0
IL18	NM_001562.2		-0.440094	-0.350416	-0.299176	-0.262052	-0.213437	-0.25577	-0.401728	-0.41096	-0.419942		0.397458	-0.047648	0		0.173737	0.119476	0		0.00336014	-0.167124	0
IL18R1	NM_003855.2		2.10252	1.66728	1.34147	1.69059	1.24907	1.46323	1.97829	1.72005	1.82456		0.678374	0.137211	0		0.58447	-0.236132	0		0.104606	0.373342	0
IL1A	NM_000575.3		1.9589	1.75969	1.60844	2.34078	2.28942	2.33521	3.52749	3.4401	3.38547		0.00145938	1.67534	1		0.061825	0.546125	0		0.000389556	1.12922	1
IL1B	NM_000576.2		0.0342928	0.442382	0.449777	0.349108	0.363655	0.637524	0.717313	0.35222	0.375471		0.489198	0.172851	0		0.58638	0.141278	0		0.876412	0.0315723	0
IL2	NM_000586.2		0.167186	0.545698	0.668736	0.16179	-0.00634977	0.597722	0.21821	0.54481	0.342658		0.721326	-0.0919808	0		0.587741	-0.209486	0		0.641747	0.117505	0
IL6	NM_000600.1		2.81535	2.61886	2.49629	3.1591	3.12471	3.02361	3.53585	3.52983	3.50124		0.00390947	0.878811	0		0.0791541	0.458978	0		0.0035637	0.419833	0
IRAK2	NM_001570.3		1.19851	1.09801	1.09953	1.62892	1.60274	1.5076	2.00207	1.94942	1.89436		0.00155182	0.816599	0		0.0343053	0.447737	0		0.00757255	0.368863	0
IRF3	NM_001571.5		0.267832	0.162994	0.164775	0.124972	0.166313	0.164736	0.337126	0.253826	0.161748		0.54043	0.0523664	0		0.448897	-0.0465265	0		0.177837	0.0988929	0
IRF7	NM_001572.3		2.51512	2.4469	2.31776	2.36109	2.28953	2.25751	2.56616	2.50347	2.53752		0.244874	0.109121	0		0.299326	-0.123885	0		0.0104727	0.233006	0
JAK2	NM_004972.2		1.46935	1.25372	1.19465	1.40215	1.16861	1.16127	1.50659	1.33377	1.58502		0.304689	0.169221	0		0.704944	-0.0618973	0		0.144029	0.231119	0
MDC1	NM_014641.2		0.340238	0.315499	0.239442	0.212238	0.116336	-0.170846	0.210831	-0.0161828	0.209247		0.212773	-0.163762	0		0.267855	-0.245817	0		0.637462	0.0820557	0
MERTK	NM_006343.2		0.140034	0.115255	0.125049	-0.201496	0.147409	0.0507439	0.115983	0.243008	0.260557		0.255417	0.0797368	0		0.452869	-0.127893	0		0.184103	0.20763	0
MX1	NM_002462.2		3.25566	3.15819	3.15944	3.07233	3.01263	2.90081	3.16603	3.06491	3.16776		0.361724	-0.0581961	0		0.11933	-0.195837	0		0.12581	0.137641	0
NFKB1	NM_003998.2		0.632764	0.546303	0.431144	0.633388	0.548986	0.421399	0.904345	0.838748	0.858893		0.0198118	0.330592	0		0.993156	-0.00214594	0		0.0204722	0.332738	0
NFKB2	NM_002502.2		1.20203	1.11294	1.09025	1.39309	1.32454	1.25911	1.86147	1.69705	1.80856		0.00224568	0.653953	0		0.101053	0.190503	0		0.00780204	0.46345	0
NFKBIA	NM_020529.1		2.52903	2.31985	2.25562	2.67628	2.65666	2.61679	3.48616	3.43562	3.43083		0.0019409	1.0827	1		0.124545	0.281743	0		0.000227984	0.800957	0
NFKBIZ	NM_001005474.1		1.10863	0.971922	0.819861	1.08462	1.01919	0.908602	1.72518	1.65771	1.63938		0.00610886	0.707282	0		0.811559	0.0373316	0		0.00284749	0.66995	0
OAS1	NM_001032409.1		2.88314	2.81099	2.78199	2.82639	2.72567	2.69915	2.92738	2.9107	2.93114		0.0833091	0.0977025	0		0.358629	-0.0749676	0		0.0300084	0.17267	0
OAS2	NM_016817.2		3.88152	3.82615	3.80911	3.80738	3.73545	3.57209	3.90987	3.82265	3.93669		0.365424	0.0508105	0		0.273822	-0.133952	0		0.119925	0.184763	0
PCGF5	NM_001256549.1		1.04718	1.10362	0.82122	1.10362	0.929452	0.915613	1.27929	1.24118	1.11574		0.179855	0.221399	0		0.968323	-0.00777762	0		0.0794598	0.229177	0
PDCD10	NM_145859.1		0.225693	-0.0158695	-0.373063	0.644263	0.495092	0.0820477	0.68699	0.493711	0.488404		0.0776003	0.610781	0		0.302361	0.461547	0		0.517722	0.149234	0
POLR2A	NM_000937.2		0.360972	0.350604	0.380797	0.370953	0.249609	-0.062327	0.304924	0.0631857	0.345241		0.32607	-0.126341	0		0.402817	-0.178046	0		0.806473	0.0517054	0
POU2F2	NM_002698.2		0.660938	0.816792	0.810474	0.374094	0.435185	0.398142	0.7441	0.678456	0.845294		0.939254	-0.00678518	0		0.0714148	-0.360261	0		0.00933196	0.353476	0
PTGS2	NM_000963.1		0.144307	0.131197	0.131271	-0.0380101	0.00876818	-0.162815	0.12521	0.040874	0.123914		0.33371	-0.0389261	0		0.0972177	-0.199611	0		0.089138	0.160685	0
PTX3	NM_002852.3		2.42517	2.21778	2.21241	3.00123	2.8142	2.73934	3.94121	3.99692	3.96902		0.000806161	1.68393	1		0.0663176	0.566471	0		0.00244071	1.11746	1
RARRES3	NM_004585.3		1.79778	1.67522	1.72199	1.72775	1.65617	1.59562	1.79665	1.76997	1.89267		0.25702	0.0880985	0		0.396064	-0.0718174	0		0.078187	0.159916	0
RELB	NM_006509.2		1.23815	1.16698	1.22512	1.38384	1.34828	1.28982	1.60635	1.67166	1.62888		0.00148534	0.425548	0		0.10463	0.130564	0		0.00533507	0.294984	0
RIG1/DDX58	NM_014314.3		2.73833	2.62267	2.6416	2.70009	2.60846	2.52645	2.73179	2.67581	2.78545		0.342566	0.0634851	0		0.588039	-0.0558672	0		0.161836	0.119352	0
RPL19*	NM_000981.3		-0.00875573	-0.00501855	-0.0102185	0.0385473	7.65402e-05	0.0055834	0.0254449	0.0269157	0.0221		0.00161807	0.0328178	0		0.296367	0.0227333	0		0.521251	0.0100845	0
RPLP0*	NM_001002.3		-0.124402	-0.103973	-0.151024	-0.140846	-0.167449	-0.113444	-0.10891	-0.142393	-0.153841		0.750725	-0.0085817	0		0.633244	-0.0141134	0		0.842781	0.00553167	0
SLAM7	NM_021181.3		-0.0510685	0.000625491	-0.22135	-0.123371	-0.0407349	-0.173715	-0.229689	0.0791216	0.225963		0.583269	0.11573	0		0.864164	-0.0220094	0		0.445324	0.137739	0
SOCS1	NM_003745.1		3.13678	2.96478	2.84585	3.22634	3.06738	3.01537	3.46686	3.34359	3.44815		0.0280171	0.437062	0		0.482029	0.120561	0		0.0303734	0.316502	0
SOCS3	NM_003955.3		0.678778	0.582102	0.416477	0.424315	0.438883	0.372086	0.64254	0.58637	0.610347		0.628142	0.0539667	0		0.279632	-0.147358	0		0.00767985	0.201324	0
SRC	NM_005417.3		0.259826	0.22954	0.198149	0.186813	0.142747	0.0368841	0.25379	0.189172	0.294164		0.7465	0.0165366	0		0.23615	-0.107024	0		0.127501	0.12356	0
STAT2	NM_005419.2		2.33872	2.1814	2.20355	2.19	2.05591	1.91563	2.30955	2.1728	2.3042		0.828884	0.0209608	0		0.276907	-0.187374	0		0.129683	0.208335	0
STING/TMEM173	NM_198282.1		1.61337	1.44899	1.41744	1.3318	1.18293	1.06491	1.42588	1.46216	1.62875		0.916666	0.0123288	0		0.141158	-0.300056	0		0.0710693	0.312384	0
Systeme 47	Systeme_47.1		2.74352	2.7181	2.7323	2.71906	2.55834	2.40459	2.76939	2.6345	2.77912		0.942329	-0.00363737	0		0.289788	-0.170643	0		0.22351	0.167006	0
TAP2	NM_000544.3		1.97586	1.81521	1.8475	1.55483	1.59028	1.63985	2.02576	1.93345	1.96499		0.254655	0.0952071	0		0.0601088	-0.284538	0		0.0036431	0.379745	0
TBP	NM_001172085.1		0.374977	0.345604	0.304772	0.25636	0.304384	0.183022	0.348903	0.27699	0.41975		0.923944	0.00676325	0		0.225691	-0.0938624	0		0.181516	0.100626	0
TDRD9	NM_153046.2		0.326478	0.0386428	0.44525	0.236262	-0.129161	0.318791	0.746476	0.706453	0.543791		0.0990623	0.39545	0		0.649139	-0.128159	0		0.0538523	0.523609	0
TGFB1	NM_000660.3		-0.0529669	0.00961853	-0.064658	-0.0619444	-0.00717603	-0.125364	-0.197207	-0.207291	-0.22864		0.00878003	-0.175044	0		0.639765	-0.0288259	0		0.0320586	-0.146218	0
TNFA	NM_000594.2		3.32141	2.60192	2.74649	4.26084	4.25326	4.2466	5.6086	5.5211	5.53259		0.00172613	2.66416	1		0.0703577	1.36362	0		0.00010182	1.30053	1
TNFAIP3	NM_006290.2		3.29922	3.07983	3.0347	3.55149	3.4364	3.34628	4.38817	4.23163	4.31502		0.00157569	1.17369	1		0.137228	0.306805	0		0.00257584	0.866883	0
TNFSF10	NM_003810.2		2.91553	2.66674	2.72167	2.82087	2.59354	2.55213	2.89031	2.91607	3.0177		0.210983	0.173383	0		0.548083	-0.112467	0		0.0722902	0.28585	0
TNFSF13B	NM_006573.4		3.59621	3.20056	3.2896	3.39662	3.09022	3.03304	3.53054	3.61005	3.7029		0.220503	0.252375	0		0.48784	-0.18883	0		0.050167	0.441205	0
ZBP1	NM_001160419.2		5.19369	4.9903	4.95869	4.9315	4.8	4.70276	5.2348	5.16665	5.27916		0.175852	0.179313	0		0.221673	-0.23614	0		0.0161572	0.415452	0
*=housekeeping gene
**=false discovery rate
***=log2 Fold Change
WT = wild-type SARS-CoV-2
D34 = 34 nucleotide ORF6 deletion variant
D26 = 26 nucleotide ORF6 deletion variant
